# Supplementary material for: Complex Metabolomic Changes in a Combined Defect of Glycosylation and Oxidative Phosphorylation in a Patient with Pathogenic Variants in PGM1 and NDUFA13
Source: Cells. 2025 Apr 25;14(9):638. doi: 10.3390/cells14090638 (PMC12071635; doi:10.3390/cells14090638)
Supplement: Supplementary file 1 [file cells-14-00638-s001.zip]

Archive with 1 entries (1 files):
- cells-3567913-supplementary.pdf
